# Supplementary material for: Shoulder mobility and strength impairments in patients with rotator cuff related shoulder pain: a systematic review and meta analysis
Source: PeerJ. 2024 Jun 26;12:e17604. doi: 10.7717/peerj.17604 (PMC11214432; doi:10.7717/peerj.17604)
Supplement: Supplemental Information 10 [file peerj-12-17604-s010.xlsx]

## Sheet: Flexion
Study name	Year	M1	M2	S1	S2	n1	n2
Choi et al.	2023	165.82	175.17	4.56	2.95	55	53
Ueda et al.	2020	137	152	16	8	32	23
Kolber et al.	2017	159	161	9.6	9.5	24	31
McClure et al.	2006	144.6	163.5	17.4	6	45	45

## Sheet: External rotation
Study name	Year	M1	M2	S1	S2	n1	n2
Choi et al.	2023	60.04	68.58	4.96	4.17	55	53
Ueda et al.	2020	46	56	17	13	32	23
Kolber et al.	2017	94	100	9.4	9.9	24	31
McClure et al.	2006	90.9	111.9	17	10	45	45

## Sheet: Internal rotation
Study name	Year	M1	M2	S1	S2	n1	n2
Choi et al.	2023	51.36	58.64	5.34	4.06	55	53
Kolber et al.	2017	58	67	8.3	7.4	24	31
McClure et al.	2006	50.1	70	19.5	12.6	45	45
Land et al.	2017	38.39	56.24	13.98	12.46	51	51

## Sheet: Kyphosis
Study name	Year	M1	M2	S1	S2	n1	n2
Theisen et al.	2010	45.9	44.8	10.8	10.6	39	39
Hunter et al.	2020	42.1	36	10	8.5	39	39
McClure et al.	2008	69.4	70.5	6.4	6	45	45
