# Supplementary material for: Shoulder mobility and strength impairments in patients with rotator cuff related shoulder pain: a systematic review and meta analysis
Source: PeerJ. 2024 Jun 26;12:e17604. doi: 10.7717/peerj.17604 (PMC11214432; doi:10.7717/peerj.17604)
Supplement: Supplemental Information 11 [file peerj-12-17604-s011.xlsx]

## Sheet: External rotation
Study name	Year	M1	M2	S1	S2	n1	n2
Choi et al.	2023	82.04	95.24	2.8	2.21	55	53
Ueda et al.	2020	0.22	0.35	0.07	0.44	32	23
Kolber et al.	2017	0.132	0.167	0.021	0.044	24	31
Erol et al.	2008	18.9	20.7	9.19	8.96	13	25
McClure et al.	2006	9.6	12.4	3	2.6	45	45

## Sheet: Internal rotation
Study name	Year	M1	M2	S1	S2	n1	n2
Choi et al.	2023	92.86	94.34	5.82	2.58	55	53
Ueda et al.	2020	0.26	0.46	0.1	0.54	32	23
Kolber et al.	2017	0.268	0.256	0.048	0.042	24	31
Erol et al.	2008	30.77	32.8	12.22	7.19	13	25
McClure et al.	2006	11.6	14	4.2	3.9	45	45

## Sheet: Abduction
Study name	Year	M1	M2	S1	S2	n1	n2
Choi et al.	2023	80.73	95.93	3.66	2.08	55	53
Ueda et al.	2020	0.36	0.79	0.18	1.16	32	23
Kolber et al.	2017	0.423	0.422	0.097	0.103	24	31
McClure et al.	2006	5.6	8.6	3	2.7	45	45
